# Supplementary material for: Water‒soil-air‒plant mutual feedback mechanism under the application of red bed composite polymers
Source: PLoS One. 2024 Oct 1;19(10):e0310172. doi: 10.1371/journal.pone.0310172 (PMC11444395; doi:10.1371/journal.pone.0310172)
Supplement: S1 File — (XLSX) [file pone.0310172.s001.xlsx]

## Sheet: w0=10%- w and t- representative
t (d)	No.-w (%)
	1	2	3	4	5	6	7	8	9	10
1	10.75	11.05	9.46	10.57	10.46	10.98	10.22	10.18	10.9	10.03
3	9.28	10.08	11.02	9.23	8.9	9.3	9.32	10.4	9.2	9.1
5	10.27	8.9	9.21	9.01	9.1	9.4	8.91	11.3	11.1	10
7	8.69	11.24	11.58	10.3	11.86	11.11	11.21	11.28	11.04	8.84
9	10.78	9	9.36	9.21	10.38	11.58	11.09	10.59	11.51	9.5
11	9.53	10.97	12.4	11.86	8.32	10.16	8.62	9.37	10.66	11.33
13	11.15	11.34	11.4	11.34	11.6	10.8	10.4	10	9.3	9.1
15	9.6	10.7	10.6	7.9	7.8	7.2	6.7	7.6	7.3	8.6
17	5.28	6.29	5.79	6.04	4.5	0.9	1	2.7	0.6	1.3
19	2.86	3.56	3.21	3.39	1.91	0.47	0.87	1.67	0.74	1.08
21	1.99	2.55	2.27	2.41	1.4	0.34	0.68	1.12	0.57	0.82
23	1.54	2.02	1.78	1.9	1.1	0.55	0.56	0.76	0.45	0.57
25	1.27	1.68	1.48	1.58	0.8	0.11	0.72	0.47	0.56	0.67
27	0.44	0.97	1.28	1.29	1.5	0.8	0.9	1.07	1.05	1.16
29	10.75	11.34	11.5	10.57	11.6	10.8	10.5	10.3	10.1	10
31	10.27	11.05	11.02	10.3	9.9	10.1	10.4	10	9.3	9.1
33	9.6	10.08	10.6	9.23	8.1	9.5	9.2	8.6	8.3	8.6
36	8.7	7.4	9.5	7.7	7.8	7.4	7.6	7.6	7.2	7.1
48	0.45	0.58	0.45	0.69	0.7	0.3	0.3	0.2	0.6	0.3
52	9.55	10.8	8.25	10.45	9.2	8.6	8.9	8.6	7.3	8.1
64	1.5	1.7	0.6	1.6	1.7	0.6	1	0.2	0.7	0.3
67	6.4	6.4	6.6	6.7	6.5	7.2	6.7	6.4	6.1	7.1
75	0.24	0.63	0.11	0.58	0.7	0.9	0.3	0.2	0.6	0.3
80	0	0	0	0.16	0.1	0	0	0	0	0

## Sheet: w0=20%- w and t- representative
t (d)	No.-w (%)
	1	2	3	4	5	6	7	8	9	10
1	24	24.5	24.6	22.7	19.1	16.95	19.2	20.4	19.8	21.9
3	22.91	23.9	22.71	21.53	17	19.83	18.4	17.2	16.7	19.5
5	20.7	21.75	20.15	20.41	25.1	18.07	22.01	24.4	25.6	23.2
7	17.67	18.89	19.49	19.1	23.2	17.65	21.19	20.3	23.27	22.45
9	21.92	21.24	18.7	16.68	21.82	22.13	19.18	19.66	22.02	22.13
11	20.33	20.61	22.71	20.56	18.62	21.48	17.74	20.72	19.4	21
13	19.5	19.29	19.76	19.15	19.5	20.3	22.9	17.7	20.4	20.81
15	17.7	17.71	18.6	17.4	17.07	16.09	18.53	14.34	18.42	19.75
17	15.9	16.2	17.3	16.8	15.51	14.66	16.28	12.59	16.27	18.57
19	12.24	12.9	13.6	14	13.68	13.14	13.36	10.11	14.86	16.6
21	10.58	11.45	11.4	12.7	8.54	9.26	10.39	8.63	11.17	14.6
23	9.54	10.5	9.9	12	7.2	6.6	8.37	6	9.3	8.88
25	8.8	9.9	8.5	8.5	3.7	4.7	4.61	2.77	8.6	6
27	1.7	2.7	6.5	7.2	3.2	2.3	2.8	5.6	7.8	6.1
29	20.7	21.75	20.15	20.41	20.1	20.8	20.4	21.3	20.4	21.9
31	20.33	21.24	19.49	20.56	19.1	19.6	19.7	20.3	19.3	21
33	19.5	20.61	19.76	19.15	19	18.6	18.4	19.7	18.6	18.5
36	13.6	12	11.2	9.5	9.1	9.1	11.4	10.2	10.8	11
48	3.6	2.87	2.2	2.6	2.2	1.3	1.8	1	1.8	1.1
52	17.5	17.5	16.75	16.5	17	16.8	18.4	17.7	17.7	18.5
64	2.4	3.5	1.2	1.47	1.2	1.3	1.8	1	1.8	1.1
67	13.3	12.3	9.3	7.2	7	7.4	11.4	11.3	10.8	10.5
75	1.93	1.26	1.55	0.48	1.2	1.3	1.8	1	1.8	1.1
80	0.15	0.37	0.43	0.48	0.2	0.9	0.8	0.3	0.7	0.3

## Sheet: w0=30%- w and t- representative
t (d)	No.-w (%)
	1	2	3	4	5	6	7	8	9	10
1	28.7	29.3	28.6	28.7	29.4	31.8	30.6	28.5	29	27.9
3	27.97	28.85	26.32	27.1	25.4	26.6	27.6	25.2	27.4	24.5
5	25.88	26.6	32.39	30.47	34.6	31.4	33.3	29.15	26.58	32.4
7	32.58	31.84	29.54	29.11	32.4	32.3	30	27.91	33.2	31.2
9	30.15	29.01	27.24	28.3	30.57	32.33	29.29	26.1	31.4	30.22
11	28.79	27.95	26.88	31.94	29.03	31.76	28.65	25.8	29.48	29.47
13	27.14	33.12	33.28	30.57	27.3	30.1	31.1	25.4	28.9	27.3
15	26.5	31.9	31.4	29.7	26.3	27.8	29.97	23.17	26.87	26.92
17	26.45	29.24	28	28.12	23.21	26.78	25.97	21.41	24.84	22.07
19	22.9	25.9	24.48	24.72	21.38	23.97	22.45	17.02	22.16	18.84
21	20.83	22.46	21.44	21.8	19.4	20.43	18.99	15.13	18.43	16.15
23	19.35	19.84	18.88	19.36	16.26	19.84	13.55	13.65	16.92	13.13
25	18.21	17.68	16.8	17.24	14.9	18.67	9.21	11.97	14.23	6.6
27	5.49	10.4	12	13.9	3.4	6.9	7.4	14.1	12.3	10.4
29	30.15	29.3	31.4	30.47	30.6	30.1	31.1	31.1	31.7	31.2
31	29.7	29.01	29.54	29.11	29.4	29.6	30.6	28.5	30.2	30.4
33	28.79	28.84	28.6	28.57	29	28.6	27.6	26.1	29	27.9
36	12.5	11.5	12.8	12.9	11.4	12.9	11.6	11.2	12.3	11.2
48	3.33	2.05	3.2	3.03	3.3	4.3	1.6	4.4	1.4	2.4
52	20	19.05	18.7	18.05	20.4	20.6	19.1	20.2	20.4	20.5
64	2.2	2	2	1.5	1.4	1.8	2.3	3.1	1.2	2.4
67	20.5	22.4	24.1	19.2	19.3	18.9	20.6	18.5	19.3	17.9
75	4.26	4.1	5.26	4.54	4.6	4.3	3.6	4.4	3.2	3.4
80	0.23	1.25	2.02	1.42	1.4	1.3	1.6	1.8	1.3	1.3

## Sheet: w0=10%- conductivity and t- rep
t (d)	No.-conductivity (μS/cm)
	1	2	3	4	5	6	7	8	9	10
1	80	88	58	78	68	118	103	81	95	74
3	58	71	42	52	56	69	59	56	56	59
5	88	41	44	65	48	53	64	81	105	70
7	66	89	84	67	87	98	100	76	87	65
9	95	77	53	25	71	99	97	88	96	48
11	64	87	93	98	58	84	61	75	79	85
13	93	44	39	104	85	100	88	83	65	60
15	43	72	76	46	47	54	49	51	67	55
17	23	25	24	30	39	21	13	10	0	17
19	10	3	23	8	41	9	3	9	4	24
21	2	1	0	16	17	0	2	2	1	0
23	2	1	0	4	19	5	0	0	7	0
25	2	0	1	4	0	1	0	0	0	0
27	0	0	2	1	4	6	1	1	10	1
29	80	88	58	78	68	118	110	78	121	81
31	88	44	39	67	63	111	103	81	95	74
33	43	71	76	52	39	83	88	66	81	63
36	51	52	46	42	36	48	54	48	64	57
48	3	3	0	0	0	3	0	5	5	6
52	57	67	37	40	60	77	96	56	46	77
64	0	6	2	0	0	0	14	0	10	0
67	18	47	30	22	34	36	29	42	50	65
75	0	1	0	1	0	7	0	0	5	0
80	0	0	0	0	0	0	0	0	0	0

## Sheet: w0=20%- conductivity and t- rep
t (d)	No.-conductivity (μS/cm)
	1	2	3	4	5	6	7	8	9	10
1	231	214	226	193	171	167	197	184	189	227
3	193	237	180	166	129	164	152	164	143	195
5	171	192	172	162	210	185	226	219	182	193
7	155	155	160	175	233	164	179	188	230	196
9	203	178	137	133	195	224	199	149	212	222
11	174	202	206	170	165	188	181	151	144	208
13	184	187	174	167	187	177	192	159	192	178
15	189	174	138	146	148	168	136	101	172	156
17	133	120	151	133	137	144	160	116	157	193
19	101	108	108	114	100	131	96	95	148	130
21	68	87	87	88	62	85	101	86	65	138
23	74	92	51	106	32	55	38	63	91	84
25	63	50	53	73	5	49	50	23	43	45
27	62	78	43	94	2	6	2	5	3	5
29	171	192	226	162	137	100	149	143	146	178
31	174	178	160	170	121	99	154	194	127	182
33	184	202	174	167	117	104	66	129	136	147
36	81	87	64	59	60	70	85	89	112	95
48	3	2	9	2	10	13	33	30	29	2
52	195	165	119	119	238	116	75	135	113	117
64	2	0	1	10	13	8	32	6	9	6
67	86	58	44	57	28	48	85	153	105	88
75	2	1	2	1	4	0	16	12	25	2
80	0	0	0	2	0	0	0	0	8	0

## Sheet: w0=30%- conductivity and t- rep
t (d)	No.-conductivity (μS/cm)
	1	2	3	4	5	6	7	8	9	10
1	284	286.353	277	231	297	336	270	264	291	237
3	254	281.246	254	208	239	267	264	206	249	243
5	258	255.71	285	296	317	355	300	239	213	291
7	329	315.179	286	251	214	341	292	245	310	303
9	288	283.061	312	283	280	317	280	254	314	311
11	277	271.032	255	293	285	301	266	234	282	289
13	241	323.577	270	261	250	316	269	204	273	265
15	226	315.86	317	280	267	295	291	217	233	249
17	229	274.323	295	264	218	277	215	211	226	224
19	214	237.098	251	197	208	240	228	153	172	152
21	160	205.321	227	213	182	188	177	105	180	112
23	174	178.991	203	154	135	193	97	99	173	132
25	153	154.477	165	140	148	169	48	110	130	49
27	138	128.602	151	101	70	173	51	48	78	35
29	288	286	286	296	286	403	313	341	274	391
31	284	283	317	251	264	211	280	263	227	272
33	277	275	277	280	262	252	267	220	265	261
36	97	61	67	69	72	122	87	109	129	97
48	12	5	6	3	22	52	20	34	39	15
52	194	200	149	123	137	116	84	151	146	186
64	14	1	0	4	13	14	33	24	14	11
67	153	179	195	133	124	94	159	147	133	97
75	12	15	12	20	32	61	34	12	46	7
80	0	1	1	0	11	14	25	3	5	2

## Sheet: w0=10%- pH and t- representativ
t (d)	No.-Ph
	1	2	3	4	5	6	7	8	9	10
1	6.1	6.4	5.8	6.1	6.2	6.3	5.9	6.3	5.7	6.3
3	6.16742	6.2	6.4	6.7	6.5	6.1	6.3	6.2	5.9	6.3
5	6.4728	6.5	6.1	5.9	6.4	6.1	6.1	6.2	6.1	6.1
7	6.09552	6.7	6.3	5.9	6	6.1	6.2	6.4	5.8	6
9	6.35578	6.4	6.3	5.9	6.2	5.9	6.1	6.2	6	6.1
11	6.11393	6.5	6	6.9	6.5	6.1	6.1	6.2	6.1	6.3
13	6.3	6.4	6.9	6.6	5.8	6.2	6	6.4	6.4	6.1
15	6	6.3	5.7	5.8	6.5	6.4	6	6	6.4	6.3
17	6.1	6.3	5.8	6	6.6	6.6	6.2	6.3	6.4	6.5
19	6.3	6.4	6.2	6	6.6	6.8	6.4	6.5	6.5	6.6
21	6.3	6.5	6.3	6.1	6.7	6.8	6.5	6.7	6.5	6.6
23	6.3	6.6	6.3	6.1	6.8	6.9	6.8	6.7	6.6	6.7
25	6.4	6.7	6.3	6.5	7	6.9	6.9	6.8	6.7	6.8
27	6.8	6.7	6.8	6.7	7.4	7	7.2	7.1	7.1	7.1
29	6	6.1	5.8	5.9	6	6.1	6	5.8	6.3	5.9
31	6.1	6.1	5.8	6.1	6.2	6.2	6.5	6.3	6.4	6.2
33	6.3	6.2	5.9	6.5	6.4	6.7	6.8	6.6	6.5	6.6
36	6.5	6.3	6	6.7	6.8	6.8	6.9	6.8	6.6	6.8
48	6.8	6.7	6.5	7	7	6.9	7	6.9	6.9	6.9
52	6.3	6.4	6.5	6.3	6.1	6.5	6.3	6.1	6.2	6
64	6.9	7	7	6.9	6.8	6.9	6.8	6.6	6.9	6.7
67	6.4	6.4	6.1	6.4	6.2	6.3	6.2	6.3	6.2	6
75	6.6	6.9	6.6	6.5	6.4	6.8	6.5	6.5	6.3	6.5
80	6.9	6.9	6.9	7	6.8	6.9	6.8	6.8	6.6	6.9

## Sheet: w0=20%- pH and t- representativ
t (d)	No.-Ph
	1	2	3	4	5	6	7	8	9	10
1	6.3	6.3	5.5	6	6.2	6.2	6.4	6.3	6.4	6.6
3	6.4	5.6	6.2	5.5	6.4	6.3	6.6	6.3	5.9	6.4
5	6.3	5.3	6.3	6	6.2	6.1	6.3	6.4	6.8	6.6
7	6.4	5.4	5.6	6.1	6.4	6.5	6.6	6.3	6.3	6.7
9	6.4	6.2	5.6	5.8	6.1	6.4	6.7	6.3	6.5	6.6
11	6.3	6.1	5.6	5.5	6.5	6.2	6.7	6.5	5.7	6.5
13	6.3	5.4	6.5	5.7	6.2	6.4	6.5	6.3	6.3	6.6
15	6.1	5.5	5.7	5.6	5.8	6.2	6.2	5.8	6	6.2
17	6.3	5.7	5.8	5.6	5.9	6.5	6.3	6.1	6	6.4
19	6.4	5.9	5.8	5.7	6.2	6.7	6.45	6.1	6.2	6.6
21	6.5	6.1	5.9	6.1	6.4	6.7	6.6	6.7	6.4	6.6
23	6.5	6.3	6.1	6.2	6.5	6.8	6.7	6.7	6.6	6.7
25	6.6	6.4	6.5	6.2	6.6	6.9	6.9	6.7	6.7	6.7
27	6.9	6.5	6.7	6.3	6.8	6.9	7.2	7	7.4	6.9
29	6.3	5.3	5.5	5.5	5.8	5.9	6	5.8	6	5.9
31	6.3	6.1	5.6	5.7	6.1	6.2	6.1	6.3	6.2	6.3
33	6.3	6.2	6.5	5.9	6.3	6.5	6.3	6.4	6.4	6.8
36	6.5	6.2	6.5	6	6.5	6.9	6.8	6.8	6.6	6.9
48	6.7	6.7	6.6	7	6.9	7	7.1	7	6.9	7
52	6.4	6.1	5.6	6.1	6.6	6.3	6.5	6.3	6.2	6.3
64	6.9	6.5	6.7	6.9	6.8	7	6.6	6.8	6.9	6.8
67	6	6.1	6.1	5.8	5.9	6.2	5.9	5.9	6.2	6.3
75	6.5	6.5	6.6	6.7	6.5	6.3	6.3	6.5	6.4	6.5
80	6.6	7	6.8	6.9	6.8	6.6	6.8	6.9	6.8	6.7

## Sheet: w0=30%- pH and t- representativ
t (d)	No.-Ph
	1	2	3	4	5	6	7	8	9	10
1	6.1	6.2	5.9	6.2	6.1	6.3	5.9	6.1	5.9	6.1
3	6.2	6.3	6.2	6.3	6.2	6.2	6.2	6.2	5.8	6.2
5	6.4	6.4	6	6	6.1	6.1	6.1	6.3	6.1	6.1
7	6	6.5	6.1	5.8	6.2	6.2	6.2	6.4	5.8	6.2
9	6.3	6.1	6.1	6.2	6.1	6	6.2	6.1	6	6.1
11	6.1	6.3	6.1	6.3	6.2	6.1	6.1	6.2	6.1	6.2
13	6.2	6	6.5	6.2	5.9	6.2	6	6.1	6.2	6.1
15	6.1	5.3	5.9	5.6	6.1	5.3	6.3	5.8	5.7	5.6
17	6.2	5.3	6.2	5.8	6.3	5.4	6.3	5.9	6.1	6
19	6.3	5.4	6.3	6.1	6.4	5.7	6.4	6	6.1	6.1
21	6.4	5.6	6.3	6.1	6.4	6.1	6.5	6.1	6.5	6.2
23	6.5	5.7	6.3	6.2	6.4	6.2	6.5	6.1	6.6	6.4
25	6.6	6	6.5	6.3	6.5	6.3	6.5	6.6	6.7	6.6
27	6.9	6.1	6.7	6.4	6.6	6.8	6.7	6.6	6.8	6.7
29	6	6.1	5.8	5.9	6	6.1	6	5.8	6.3	5.9
31	6.1	6.1	5.8	6.1	6.2	6.2	6.5	6.3	6.4	6.2
33	6.3	6.2	5.9	6.5	6.4	6.7	6.8	6.6	6.5	6.6
36	6.5	6.3	6	6.7	6.8	6.8	6.9	6.8	6.6	6.8
48	6.8	6.7	6.5	7	7	6.9	7	6.9	6.9	6.9
52	6.4	6.1	5.6	6.1	6.6	6.3	6.5	6.3	6.2	6.3
64	6.9	6.5	6.7	6.9	6.8	7	6.6	6.8	6.9	6.8
67	6	6.1	6.1	5.8	5.9	6.2	5.9	5.9	6.2	6.3
75	6.4	6.5	6.6	6.7	6.5	6.3	6.3	6.5	6.4	6.5
80	6.7	7	6.8	6.9	6.8	6.6	6.8	6.9	6.8	6.7

## Sheet: w0=10%- T and t- representativ
t (d)	No.-T (℃)
	1	2	3	4	5	6	7	8	9	10
1	20.9	20.19	20.92	19.23	20.1	19.8	19.7	20.2	19.6	19.55
3	21.14	20.24	21.04	20.09	20.8	21.2	20.5	20.8	19.9	19.99
5	22.32	21.71	21.51	21.89	21.8	22.4	21.9	22.4	22.4	21.99
7	21.79	20.97	20.63	20.09	20.9	21.3	21.4	21.3	20.3	20.33
9	22.04	21.67	21.42	21.62	21.3	22.1	22.2	22.3	22.4	22.4
11	21.71	20.92	21.39	20.73	20.6	21.8	21.6	21.8	21.5	20.99
13	20.06	20.29	20.32	20.63	20.4	21.3	21.4	20.6	20.8	20.8
15	21.58	21.03	21.39	21.37	21.2	21.2	21.8	20.6	21	20.3
17	21.63	21.53	21.73	21.39	21.4	21.5	21.9	20.8	21.6	21
19	22.35	22.46	22.56	22.64	21.8	21.9	22	21.8	22.4	22
21	22.53	22.66	22.61	22.94	22.5	22.6	22.8	22.6	22.8	23
23	22.61	23.2	22.94	23.07	22.6	22.9	23	22.9	22.9	23.1
25	22.77	23.25	23.28	23.1	22.8	23	23.4	23.1	23.5	23.2
27	22.94	23.61	23.36	23.3	23	23.1	23.6	23.5	23.8	23.3
29	20.06	20.29	20.32	20.63	20.4	21.3	21.4	20.6	20.8	20.8
31	21.63	21.53	21.73	21.39	21.4	21.5	21.9	20.8	21.6	21
33	22.53	22.66	22.61	22.94	22.5	22.6	22.8	22.6	22.8	23
36	22.77	23.25	23.28	23.1	22.8	23	23.4	23.1	23.5	23.2
48	22.95	23.65	23.46	23.13	23.2	23.51	23.56	23.45	23.28	23.23
52	20.9	20.19	20.92	19.23	20.1	19.8	19.7	20.2	19.6	19.55
64	22.9	23.67	23.56	23.23	23.5	23.61	23.66	23.55	23.18	23.73
67	21.14	20.24	21.04	20.09	20.8	21.2	20.5	20.8	19.9	19.99
75	21.79	20.97	20.63	20.09	20.9	21.3	21.4	21.3	20.3	20.33
80	22.98	23.69	23.76	23.53	23.6	23.71	23.86	23.15	23.78	23.43

[truncated: 11 more sheets: w0=20%- T and t- representativ, w0=30%- T and t- representativ, w0=10%- Air and t- rep, w0=20%- Air and t- rep, w0=30%- Air and t- rep, w0=10%- n and t- representativ, w0=20%- n and t- representativ, w0=30%- n and t- representativ, w0=10%- h and t- representativ, w0=20%- h and t- representativ, w0=30%- h and t- representativ]
